# Supplementary material for: Efficient Charge Transfer in TiOPc/MoS2 Heterostructure for Dynamically Enhanced SERS Sensing and Photocatalysis
Source: Molecules. 2026 May 13;31(10):1644. doi: 10.3390/molecules31101644 (PMC13210012; doi:10.3390/molecules31101644)
Supplement: Supplementary file 1 [file molecules-31-01644-s001.zip]

Archive with 1 entries (1 files):
- molecules-4270456-Supplementary.pdf
